# Supplementary material for: Prevalence and Risk of Infection in Patients with Diabetes following Primary Total Knee Arthroplasty: A Global Systematic Review and Meta-Analysis of 120,754 Knees
Source: J Clin Med. 2022 Jun 28;11(13):3752. doi: 10.3390/jcm11133752 (PMC9267175; doi:10.3390/jcm11133752)
Supplement: Supplementary file 1 [file jcm-11-03752-s001.zip]

Archive with 1 entries (1 files):
- jcm-1776430-supplementary.pdf
